# Supplementary material for: Coronavirus testing indicates transmission risk increases along wildlife supply chains for human consumption in Viet Nam, 2013-2014
Source: PLoS One. 2020 Aug 10;15(8):e0237129. doi: 10.1371/journal.pone.0237129 (PMC7416947; doi:10.1371/journal.pone.0237129)
Supplement: S1 Data — (TXT) [file pone.0237129.s004.txt]

Data required for all analysis and metadata for each parameter are available at https://doi.org/10.5061/dryad.7h44j0zrj
